# Supplementary material for: Effects of Berry Anthocyanins on Cognitive Performance, Vascular Function and Cardiometabolic Risk Markers: A Systematic Review of Randomized Placebo-Controlled Intervention Studies in Humans
Source: Int J Mol Sci. 2021 Jun 17;22(12):6482. doi: 10.3390/ijms22126482 (PMC8234025; doi:10.3390/ijms22126482)
Supplement: Supplementary file 1 [file ijms-22-06482-s001.zip]

Archive with 1 entries (1 files):
- ijms-1220782-supplementary.pdf
